# Supplementary material for: Metabolic Master Switch: Pyruvate Carboxylase Fuels Antimicrobial Resistance and Virulence in Foodborne Staphylococcus aureus
Source: Foods. 2025 Jul 22;14(15):2566. doi: 10.3390/foods14152566 (PMC12346120; doi:10.3390/foods14152566)
Supplement: Supplementary file 1 [file foods-14-02566-s001.zip]

Archive with 1 entries (1 files):
- foods-3743349-supplementary.pdf
